# Supplementary material for: Bacillus anthracis secretome time course under host-simulated conditions and identification of immunogenic proteins
Source: Proteome Sci. 2007 Jul 27;5:11. doi: 10.1186/1477-5956-5-11 (PMC1949399; doi:10.1186/1477-5956-5-11)
Supplement: Additional file 1 — Secretome proteins of B. anthracis strain RA3R (pXO1+/pXO2-) at 16 hr, as identified by MALDI-TOF and LC MS/MS [file 1477-5956-5-11-S1.xls]

## Sheet: Secretome
Table 1: Secretome proteins of B. anthracis strain RA3R (pXO1+/pXO2-) at 16 hr, as identified by MALDI-TOF and LC MS/MS
Spot no. (1)	GBAA locus tag	type of MS (2)	Theoretical mass (Da) / pI		Role (3) Category	Protein identification	SignalP (4)	SecretomeP (5)	TMHMM (6)	LipoP (7)	Psort	PROSITE	Ref (8)
1	GBAA0008	i	52374	6.3	f	inosine-5'-monophosphate dehydrogenase					Extracellular
2	GBAA0010	i/ii	31803.6	5.25	h	pyridoxine biosynthesis protein					Extracellular
3	GBAA0012	i	48744.2	5.21	c	seryl-tRNA synthetase					Cytoplasmic
4	GBAA0048	i	49422.9	5.5	d	UDP-N-acetylglucosamine pyrophosphorylase
5	GBAA0063	i	20208.4	5	f	hypoxanthine phosphoribosyltransferase
6	GBAA0067	i/ii	32918.9	5.37	l	cysteine synthase A					Extracellular		8
7	GBAA0080	i	90530.3	6.06	i	negative regulator of genetic competence ClpC/MecB
8	GBAA0098	i	24481.3	9.52	c	ribosomal protein L1					Extracellular
9	GBAA0099	i	18036.7	5.38	c	ribosomal protein L10					Extracellular		8
10	GBAA0100	i	12517.5	4.71	c	ribosomal protein L7/L12					Extracellular
11	GBAA0103	i	133323	8.83	j	DNA-directed RNA polymerase, beta subunit
12	GBAA0106	i	17883.8	10.03	c	ribosomal protein S7					Extracellular
13	GBAA0107	i/ii	76335.6	4.91	c	translation elongation factor G					Cytoplasmic		8
14	GBAA0108	i	42938.9	4.93	c	translation elongation factor Tu
15	GBAA0122	i	20195.5	9.69	c	ribosomal protein L5					Extracellular
16	GBAA0125	i	19515.5	9.39	c	ribosomal protein L6					Extracellular
17	GBAA0127	i	17529.4	9.79	c	ribosomal protein S5					Extracellular
18	GBAA0131	i	23743.2	4.91	f	adenylate kinase
19	GBAA0137	i	34935.8	4.89	j	DNA-directed RNA polymerase, alpha subunit
20	GBAA0157	i	48417.2	4.87	d	phosphoglucosamine mutase					Extracellular
21	GBAA0159	i	65765.4	4.99	o	glucosamine-fructose-6-phosphate aminotransferase					Extracellular
22	GBAA0266	i/ii	10069.6	4.69	e	chaperonin, 10 kDa							8
23	GBAA0267	i/ii	57431.9	4.79	e	chaperonin, 60 kDa							6, 7, 8
24	GBAA0290	i	49988.1	5.86	f	adenylosuccinate lyase					Extracellular
25	GBAA0298	i/ii	55516.3	5.35	f	IMP cyclohydrolase					Extracellular
26	GBAA0299	i	46214.8	4.86	f	phosphoribosylamine--glycine ligase					Extracellular
27	GBAA0309	i/ii	56225.1	5.43	a	delta-1-pyrroline-5-carboxylate dehydrogenase, putative							7, 8
28	GBAA0322	i	53221.7	5.14	c	glutamyl-tRNA(Gln) amidotransferase, B subunit					Extracellular
29	GBAA0344	i	54810.6	4.93	n	alkyl hydroperoxide reductase, F subunit
30	GBAA0345	i/ii	20720.5	4.81	n	alkyl hydroperoxide reductase, subunit C							6, 8
31	GBAA0394	i	49396	5.83	g	phosphodiesterase/nucleotide pyrophosphatase family protein		+			Extracellular
32	GBAA0400	ii	21101.4	4.61	n	Tellurium resistance protein					Extracellular
33	GBAA0401	i	21031.4	4.54	n	tellurium resistance protein					Extracellular
34	GBAA0509	i	84538	5.65	a	formate acetyltransferase
35	GBAA0531	i	46432.2	5.32	h	glutamate-1-semialdehyde-2,1-aminomutase					Extracellular
36	GBAA0592	i	40234.3	5.51	a	alanine dehydrogenase
37	GBAA0596	i	56211.6	5.63	h	nicotinate phosphoribosyltransferase, putative					Extracellular
38	GBAA0599	ii	61004.5	5.82	e	neutral protease	+	+	1	SpI	Extracellular		6, 7
39	GBAA0620	i	43092.4	5.6	h	8-amino-7-oxononanoate synthase, putative					Extracellular
40	GBAA0670	i	23068.6	5.37	a	transaldolase, putative					Extracellular		8
41	GBAA0685	i	46337.4	6.96	b	conserved hypothetical protein	+	+		SpI	Extracellular		6, 7, 8
42	GBAA0696	ii	16162.6	7.74	b	Hypothetical protein		+	4	TMH	Extracellular
43	GBAA0732	i	27227.7	5.15	h	thiazole biosynthesis protein ThiG					Extracellular
44	GBAA0796	i	40769	9.03	b	conserved hypothetical protein	+	+		SpI	Extracellular		6, 7
45	GBAA0799	i	39806.5	7.64	b	conserved hypothetical protein	+	+	1	SpI	Extracellular		6, 7
46	GBAA0825	i	14089.8	9.22	b	conserved hypothetical protein		+	4	TMH	Extracellular
47	GBAA0849	i	51810.3	5.53	a	glyceraldehyde-3-phosphate dehydrogenase
48	GBAA0863	i	13592.4	4.68	b	conserved hypothetical protein		+			Extracellular
49	GBAA0885	i/ii	86620.8	6.89	d	S-layer protein Sap	+	+		SpI	Cellwall	S-layer homology domain profile	6, 7, 8
50	GBAA0887	i/ii	91362.1	5.7	d	S-layer protein EA1	+	+		SpI	Cellwall	S-layer homology domain profile	6, 7, 8
51	GBAA0981	i	64372.1	8.65	d	S-layer protein, putative	+	+		SpI		S-layer homology domain profile
52	GBAA1013	i	22012.1	5.5	j	transcriptional regulator, TetR family		+			Extracellular
53	GBAA1041	i	32456.2	7.58	e	protein export protein prsA	+	+		SpII	Extracellular	membrane lipoprotein lipid attachment site profile
54	GBAA1045	i	21732.8	5.36	j	protease production regulatory protein Hpr					Extracellular
55	GBAA1071	i	35349.1	4.96	h	ferrochelatase
56	GBAA1093	i	38276.9	9.08	d	S-layer protein, putative	+	+	1	SpI		S-layer homology domain profile
57	GBAA1129	i	24817.4	7.84	d	S-layer protein, putative	+			SpI	Cellwall	S-layer homology domain profile
58	GBAA1130	i	23641.7	4.81	d	S-layer protein, putative	+			SpI	Cellwall	S-layer homology domain profile
59	GBAA1131	i	60568.3	6	a	malate synthase A
60	GBAA1132	i/ii	46780.6	5.64	a	isocitrate lyase
61	GBAA1135	i	7475.37	4.81	i	cold shock protein CspA
62	GBAA1154	i	43271.7	5.12	a	ornithine aminotransferase					Extracellular
63	GBAA1166	i	18387.2	9.15	b	conserved hypothetical protein		+			Extracellular
64	GBAA1197	i/ii	59894.8	5.83	m	oligopeptide ABC transporter, oligopeptide-binding protein		+					6
65	GBAA1206	i	70364.6	4.91	e	oligoendopeptidase F							7
66	GBAA1232	i	27740.5	5.45	k	enoyl-(acyl-carrier-protein) reductase
67	GBAA1241	i	19876.7	6.75	b	conserved hypothetical protein					Extracellular		8
68	GBAA1279	i	9366.1	5.06	b	conserved hypothetical protein					Extracellular
69	GBAA1300	i	39519.9	5.98	m	spermidine/putrescine ABC transporter	+	+		SpII	Extracellular	membrane lipoprotein lipid attachment site profile	7
70	GBAA1353	i	66205	4.86	e	oligoendopeptidase F, putative
71	GBAA1372	i	37020.2	4.69	f	ribonucleoside-diphosphate reductase, beta subunit			1		Extracellular
72	GBAA1389	i	56434.8	5.12	d	D-alanine-D-alanyl carrier protein ligase
73	GBAA1394	i	15125.9	3.97	a	flavodoxin					Extracellular
74	GBAA1430	i	26873.9	5.98	l	imidazoleglycerol phosphate synthase, cyclase subunit
75	GBAA1436	i	72227.1	7.15	g	sulfatase		+	5	TMH	Extracellular		6, 8
76	GBAA1483	i/ii	25675.4	5.06	f	purine nucleoside phosphorylase					Extracellular
77	GBAA1497	i	27474.5	5.07	j	DNA-binding response regulator ResD
78	GBAA1526	i	36593.1	5.3	a	glycerol-3-phosphate dehydrogenase (NAD(P)+)	+			SpI	Extracellular
79	GBAA1531	i	9642.05	9.3	p	DNA-binding protein HU					Extracellular
80	GBAA1536	i/ii	16601	5.24	f	nucleoside diphosphate kinase, putative							8
81	GBAA1539	i	41602.5	5.16	l	histidinol-phosphate aminotransferase					Extracellular
82	GBAA1587	i	58946.6	4.92	e	thermostable carboxypeptidase 1					Extracellular
83	GBAA1599	i	31583.5	4.85	g	rhodanese-like domain protein					Extracellular
84	GBAA1629	i	7196.01	4.6	i	cold shock protein CspB		+
85	GBAA1701	i	23537.8	5.75	b	hypothetical protein GBAA1701	+	+		SpI	Extracellular		7
86	GBAA1703	i	7303.42	9.37	b	conserved hypothetical protein		+			Extracellular
87	GBAA1767	i/ii	50344.5	5.64	a	fumarate hydratase, class II
88	GBAA1817	i	45351.3	7.11	d	N-acetylmuramoyl-L-alanine amidase, family 3	+	+		SpI		S-layer homology domain profile
89	GBAA1926	i	37499.1	6.6	d	S-layer protein, putative	+	+		SpI		S-layer homology domain profile	7
90	GBAA1974	i	48063.7	5.51	d	lipoprotein, putative				SpII	Extracellular	membrane lipoprotein lipid attachment site profile
91	GBAA1985	i	39032.4	4.75	b	hypothetical protein GBAA1985					Extracellular
92	GBAA1986	i	32588.8	4.94	b	conserved hypothetical protein					Extracellular
93	GBAA1998	i	30101.1	4.94	h	NH(3)-dependent NAD(+) synthetase					Extracellular
94	GBAA2013	i/ii	16648.8	4.79	i	general stress protein					Extracellular
95	GBAA2061	i	24785.6	5.42	g	CBS domain protein					Extracellular
96	GBAA2117	i	36469.6	5.44	g	metallo-beta-lactamase family protein					Extracellular
97	GBAA2191	i	10089.3	5.1	b	conserved hypothetical protein					Extracellular
98	GBAA2230	i	22260.8	5.2	b	conserved hypothetical protein	+	+	1	SpI	Extracellular		6, 7
99	GBAA2233	i	36471.9	5.42	b	conserved hypothetical protein					Extracellular
100	GBAA2235	i/ii	54553.1	5.32	b	conserved hypothetical protein					Extracellular
101	GBAA2238	i	72946.6	8.4	d	penicillin-binding protein 3		+		SpII	Extracellular	membrane lipoprotein lipid attachment site profile
102	GBAA2239	i	22984	4.95	b	conserved hypothetical protein					Extracellular
103	GBAA2251	i	73411.9	5.7	b	asparagine synthetase, glutamine-hydrolyzing					Extracellular
104	GBAA2267	i	36737.2	5.05	a	alcohol dehydrogenase, zinc-containing
105	GBAA2308	i	28861.1	4.87	s	sporulation-control protein Spo0M, putative					Extracellular
106	GBAA2369	i	44592.6	5.44	h	isochorismate synthase DhbC					Extracellular
107	GBAA2371	i	33430.2	4.81	h	isochorismatase					Extracellular
108	GBAA2422	i	7325.15	4.75	i	cold shock protein CspA
109	GBAA2426	i	29004.4	4.85	g	hydrolase, haloacid dehalogenase-like family					Extracellular
110	GBAA2500	i	17645.9	7.9	b	hypothetical protein GBAA2500	+	+		TMH	Extracellular
111	GBAA2539	i	7871.16	9.82	b	conserved domain protein					Extracellular
112	GBAA2610	i	33852.1	4.75	d	D-alanine--D-alanine ligase
113	GBAA2712	i	25898.4	9.47	b	conserved hypothetical protein		+	1		Extracellular
114	GBAA2826	i	33748.5	4.7	o	inorganic pyrophosphatase, manganese-dependent					Extracellular
115	GBAA2947	i/ii	74635.9	6.65	g	sulfatase	+	+	5	TMH	Extracellular		6, 7, 8
116	GBAA2958	i	40026	5.65	l	chorismate mutase					Extracellular		8
117	GBAA3099	i	20591.9	6.64	e	Signal peptidase I U	+		1	TMH	Extracellular
118	GBAA3162	i	57887	6.14	f	5'-nucleotidase, putative	+	+		SpI			6, 7
119	GBAA3338	i/ii	40338.2	5.84	d	S-layer protein, putative	+	+	1	SpI		S-layer homology domain profile	6
120	GBAA3529	i	13266.2	9.16	b	hypothetical protein GBAA3529	+	+		SpI	Extracellular		7
121	GBAA3560	i	35983.3	8.97	k	glycerophosphoryl diester phosphodiesterase	+	+	1	SpI	Extracellular		6
122	GBAA3594	i/ii	7366.12	4.84	i	cold shock protein CspB		+
123	GBAA3609	i	53743.6	5.33	a	aldehyde dehydrogenase
124	GBAA3660	i	43898.7	5.73	e	serine protease		+	1	TMH	Extracellular		6
125	GBAA3677	i	99039	4.91	a	aconitate hydratase 1							7
126	GBAA3684	i	46302	6	c	alanyl-tRNA synthetase family protein
127	GBAA3737	i/ii	64044.9	5.5	d	N-acetylmuramoyl-L-alanine amidase, family 2	+	+		SpI		S-layer homology domain profile	6, 7, 8
128	GBAA3744	i/ii	72409.3	4.96	a	transketolase					Extracellular		8
129	GBAA3745	i	43335.7	9.86	i	transposase, IS605 family					Extracellular
130	GBAA3833	i	50145.1	5.04	l	glutamine synthetase, type I
131	GBAA3845	i	32824.4	9.26	b	conserved domain protein	+	+		SpI	Extracellular		7
132	GBAA3874	i/ii	11595.4	7.79	b	hypothetical protein GBAA3874	+	+	1	SpI	Extracellular		7
133	GBAA3895	i	73405.9	5.48	g	sulfatase		+	5	TMH	Extracellular
134	GBAA3904	i	71456	5.43	p	DNA mismatch repair protein MutL					Extracellular
135	GBAA3912	i	8869.44	6.18	s	stage V sporulation protein S					Extracellular
136	GBAA3923	i	48803.7	5.27	b	conserved hypothetical protein					Extracellular
137	GBAA3927	i	38373.6	8.49	d	lipoprotein, Bmp family	+	+		SpII	Extracellular	membrane lipoprotein lipid attachment site profile
138	GBAA3937	i/ii	38031.6	5.36	l	aspartate-semialdehyde dehydrogenase					Extracellular
139	GBAA3944	i/ii	78208.3	5.16	j	polyribonucleotide nucleotidyltransferase
140	GBAA3950	i	75752.3	5.03	c	translation initiation factor IF-2
141	GBAA3962	i	20679.7	5.79	c	ribosome recycling factor
142	GBAA3964	i	32435.1	5.25	c	translation elongation factor Ts							8
143	GBAA3965	i	26516.9	9.14	c	ribosomal protein S2					Extracellular
144	GBAA3966	i	28774	5.09	j	transcriptional regulator CodY					Extracellular
145	GBAA3967	i	52213	5.23	e	ATP-dependent hsl protease, ATP-binding subunit hslU					Extracellular
146	GBAA3973	i	31211.9	5.23	a	succinyl-CoA synthase, alpha subunit					Extracellular
147	GBAA3974	i	41664.9	5.04	a	succinyl-CoA synthase, beta subunit					Extracellular
148	GBAA3988	i	8512.52	3.87	k	acyl carrier protein					Extracellular
149	GBAA3989	i	26130.1	6.62	k	3-oxoacyl-(acyl-carrier-protein) reductase
150	GBAA3990	i	33661.3	4.86	k	malonyl CoA-acyl carrier protein transacylase					Extracellular
151	GBAA4026	i	40376.8	5.43	f	carbamoyl-phosphate synthase, small subunit					Extracellular
152	GBAA4034	i	104611	5.14	c	isoleucyl-tRNA synthetase
153	GBAA4035	i	19744.5	4.86	p	cell-division initiation protein DivIVA
154	GBAA4052	i	34940.9	9.13	d	phospho-N-acetylmuramoyl-pentapeptide-transferase		+	10	TMH	Extracellular
155	GBAA4148	i	14152.1	4.93	b	conserved hypothetical protein					Extracellular
156	GBAA4183	i	35229.3	4.75	a	pyruvate dehydrogenase complex E1 component, beta subunit					Extracellular		8
157	GBAA4184	i	41441.3	5.52	a	pyruvate dehydrogenase complex E1 component, alpha subunit					Extracellular		8
158	GBAA4194	i	25703.9	5.42	l	2,3,4,5-tetrahydropyridine-2-carboxylate N-succinyltransferase
159	GBAA4211	i	25774.4	8.94	d	lipoprotein, putative	+	+		SpII	Extracellular	membrane lipoprotein lipid attachment site profile
160	GBAA4229	i	45630.2	6.43	m	maltosaccharide ABC transporter	+	+		SpII	Extracellular	membrane lipoprotein lipid attachment site profile
161	GBAA4240	i	41883.9	5.4	k	acetyl-CoA acetyltransferase							8
162	GBAA4267	i	62842.1	4.73	q	phosphoenolpyruvate-protein phosphotransferase
163	GBAA4268	i/ii	9238.48	5.05	q	phosphocarrier protein HPr					Cytoplasmic
164	GBAA4283	i	15773.7	5.44	e	peptidyl-prolyl cis-trans isomerase, cyclophilin-type
165	GBAA4322	i	57987.6	5.55	f	5'-nucleotidase family protein	+	+		SpI			6, 7
166	GBAA4341	i	52094.8	5.41	h	adenosylmethionine--8-amino-7-oxononanoate aminotransferase					Extracellular
167	GBAA4346	i/ii	84796.7	5.07	f	2',3'-cyclic-nucleotide 2'-phosphodiesterase	+	+	1	SpI	Cellwall		6, 7, 8
168	GBAA4356	i	7181.25	4.89	b	hypothetical protein GBAA4356					Extracellular
169	GBAA4368	i	39610.2	5.1	e	peptidase T
170	GBAA4383	i	35791.2	4.87	a	3-methyl-2-oxobutanoate dehydrogenase, beta subunit					Extracellular
171	GBAA4387	i/ii	39851	5.13	a	leucine dehydrogenase							6, 7, 8
172	GBAA4405	i	31181.3	5.78	h	methylenetetrahydrofolate dehydrogenase					Extracellular
173	GBAA4422	i/ii	38613.9	5.04	e	proline dipeptidase					Extracellular
174	GBAA4447	i	54865.4	5.34	a	glycine cleavage system P protein, subunit 2					Extracellular
175	GBAA4448	i	49421.4	5.71	a	glycine cleavage system P-protein, subunit 1					Extracellular
176	GBAA4449	i	40225	5.15	a	glycine cleavage system T protein
177	GBAA4467	i	26182	6.14	b	conserved hypothetical protein					Extracellular
178	GBAA4487	i	34465.7	5.3	a	glucokinase
179	GBAA4499	i/ii	22664.1	5.31	n	superoxide dismutase, Mn					Extracellular
180	GBAA4508	i	32908.7	6.2	p	endonuclease IV					Extracellular
181	GBAA4539	i	65767	4.65	e	chaperone protein dnaK							6, 7, 8
182	GBAA4599	i	95264.8	6.24	a	aldehyde-alcohol dehydrogenase
183	GBAA4600	i/ii	41187.8	5.39	l	cystathionine beta-lyase
184	GBAA4625	i	41658.2	5.01	c	tRNA (5-methylaminomethyl-2-thiouridylate)-methyltransferase					Extracellular
185	GBAA4627	i	15570.8	5.07	g	rrf2 family protein					Extracellular
186	GBAA4633	i	47746.5	5.18	c	histidyl-tRNA synthetase					Cytoplasmic
187	GBAA4690	i	101701	5.17	c	valyl-tRNA synthetase
188	GBAA4705	i	47214.3	4.53	e	trigger factor					Extracellular		6, 7, 8
189	GBAA4758	i/ii	11478.3	4.51	a	thioredoxin
190	GBAA4759	i	34341.2	5.01	a	electron transfer flavoprotein, alpha subunit					Extracellular		8
191	GBAA4760	i	28189.9	4.32	a	electron transfer flavoprotein, beta subunit					Extracellular
192	GBAA4761	i	27901	6.01	k	enoyl-CoA hydratase/isomerase family protein					Extracellular
193	GBAA4766	i	36074.4	8.28	m	iron compound ABC transporter, iron compound-binding protein		+		SpII	Extracellular	membrane lipoprotein lipid attachment site profile
194	GBAA4788	i	17233.9	9.5	b	conserved domain protein	+	+	1	SpI
195	GBAA4789	i/ii	26118.8	8.69	g	LPXTG-motif cell wall anchor domain protein, putative	+	+	2	SpI
196	GBAA4802	i	52925.8	5.07	c	asparaginyl-tRNA synthetase					Cytoplasmic
197	GBAA4803	i	88493.3	5.12	c	phenylalanyl-tRNA synthetase, beta subunit
198	GBAA4815	ii	39581.4	5.38	e	Peptidase, M42 family					Extracellular
199	GBAA4817	i	13612.1	11.26	c	ribosomal protein L20					Extracellular
200	GBAA4818	i	7495.89	11.92	c	ribosomal protein L35		+			Extracellular
201	GBAA4825	i	14487.3	4.8	o	S-adenosylmethionine decarboxylase proenzyme					Extracellular
202	GBAA4837	i	33497.7	5.12	a	malate dehydrogenase	+			SpI	Extracellular		8
203	GBAA4839	i	41783.8	5.36	a	citrate synthase CitZ
204	GBAA4843	i/ii	62237.5	5.2	a	pyruvate kinase					Extracellular
205	GBAA4844	i	34308.1	5.85	a	phosphofructokinase					Extracellular
206	GBAA4861	i	40659.6	5.13	e	proline dipeptidase					Extracellular
207	GBAA4873	i/ii	40109	5.22	a	alanine dehydrogenase							6, 8
208	GBAA4875	i	16710.2	5.68	i	universal stress protein family					Extracellular
209	GBAA4888	i	43204.6	5.25	o	acetate kinase
210	GBAA4929	i/ii	36885.1	5.38	j	catabolite control protein A
211	GBAA5047	i	17855.5	5.58	i	autoinducer-2 production protein LuxS					Extracellular
212	GBAA5109	i	29691.8	5.42	h	naphthoate synthase					Extracellular
213	GBAA5115	i	7238.97	4.6	i	cold shock protein CspD		+
214	GBAA5125	i	34620.5	5.08	a	L-lactate dehydrogenase	+			SpI		membrane lipoprotein lipid attachment site profile
215	GBAA5130	i/ii	50345	5.04	a	phosphoglucose isomerase							8
216	GBAA5147	i	53018.1	5.09	c	glycyl-tRNA synthetase					Cytoplasmic
217	GBAA5152	i	33550.7	5.36	d	UTP-glucose-1-phosphate uridylyltransferase	+				Extracellular
218	GBAA5160	i	36721.2	6.02	o	pyridine nucleotide-disulphide oxidoreductase
219	GBAA5186	i	8605.01	4.42	g	nifU domain protein					Extracellular
220	GBAA5192	i	27978.8	4.58	g	phosphatase,haloacid dehalogenase family					Extracellular
221	GBAA5215	i	45215.5	5.41	h	aminotransferase, class V					Extracellular
222	GBAA5217	i	29058.2	4.67	h	ABC transporter, ATP-binding protein					Extracellular
223	GBAA5240	i	34770.6	5.18	a	L-lactate dehydrogenase	+			SpI		membrane lipoprotein lipid attachment site profile
224	GBAA5246	i	65635.4	5.47	k	acyl-CoA dehydrogenase					Extracellular
225	GBAA5290	i/ii	16910.4	4.76	i	general stress protein 20U					Extracellular
226	GBAA5356	i	60577.3	6.49	i	prophage LambdaBa03, terminase, large subunit, putative					Extracellular
227	GBAA5364	i/ii	46418.2	4.66	a	enolase							6, 7, 8
228	GBAA5365	i/ii	56280.6	4.88	a	phosphoglycerate mutase, 2,3-bisphosphoglycerate-independent
229	GBAA5367	i	42297.7	5.14	a	phosphoglycerate kinase
230	GBAA5369	i	35825.7	5.37	a	glyceraldehyde 3-phosphate dehydrogenase
231	GBAA5422	i	21038.3	5.87	c	ribosomal subunit interface protein					Extracellular
232	GBAA5470	i/ii	73468.9	6.03	g	sulfatase		+	5		Extracellular		6, 7, 8
233	GBAA5481	i	30595.9	9	b	conserved domain protein	+	+		SpI	Extracellular		7
234	GBAA5547	i	51194	4.94	a	ATP synthase F1, beta subunit					Extracellular
235	GBAA5549	i	54643.4	5.3	a	ATP synthase F1, alpha subunit					Extracellular
236	GBAA5557	i	22900.8	6.22	f	uracil phosphoribosyltransferase					Extracellular
237	GBAA5558	i	45111.1	5.57	h	serine hydroxymethyltransferase
238	GBAA5580	i	30672.9	5.06	a	fructose-bisphosphate aldolase, class II					Extracellular		7
239	GBAA5637	i/ii	28651.7	4.99	b	conserved hypothetical protein					Extracellular
240	GBAA5715	i	26941.9	5.1	j	DNA-binding response regulator YycF
241	GBAA5716	i	47423.8	5.57	f	adenylosuccinate synthetase					Extracellular
242	GBAA5723	i	11268.9	5.27	c	ribosomal protein S6
243	GBAA_pXO1_0055	i	56784.3	9.63	i	IS231-related, transposase, (pXO1-36)					Extracellular
244	GBAA_pXO1_0124	i	76210.7	9.16	d	S-layer protein, (pXO1-90)	+	+		SpI	Cellwall	S-layer homology domain profile
245	GBAA_pXO1_0129	i	33152.5	7.01	d	UTP-glucose-1-phosphate uridylyltransferase, (pXO1-94)	+				Extracellular
246	GBAA_pXO1_0142	i	92478	6.74	r	calmodulin-sensitive adenylate cyclase	+	+		SpI	Extracellular
247	GBAA_pXO1_0164	i/ii	85811.1	5.88	r	protective antigen	+	+		SpI	Extracellular		6
248	GBAA_pXO1_0172	i/ii	93770.4	5.62	r	lethal factor	+	+	1	SpI	Extracellular		6
249	GBAA_pXO1_0197	i/ii	27714.6	5.69	g	zinc-binding lipoprotein AdcA domain protein, (pXO1-130)	+	+		SpII	Extracellular	membrane lipoprotein lipid attachment site profile
250	GBAA_pXO1_0205	i	42765.8	6.41	j	response regulator, putative					Extracellular
251	GBAA0036	i	75125.1	5.2	c	methionyl-tRNA synthetase
252	GBAA0047	i	10934.2	5.12	s	stage V sporulation protein G					Extracellular		8
253	GBAA0097	i	14975.6	9.52	c	ribosomal protein L11					Extracellular
254	GBAA0268	i	57239.4	5.07	f	GMP synthase					Extracellular
255	GBAA1923	i	34787.8	5.05	a	L-lactate dehydrogenase	+			SpI		membrane lipoprotein lipid attachment site profile
256	GBAA1952	i	43926.7	9.69	g	NLP/P60 family protein	+	+		SpI			6, 7
257	GBAA3326	i	40923.6	8.83	b	conserved hypothetical protein	+	+	1	SpII	Extracellular		7
258	GBAA3588	i	32309.8	6.85	d	lipoprotein, putative	+	+		SpII	Extracellular	membrane lipoprotein lipid attachment site profile	6, 7, 8
259	GBAA3596	i	16256.1	3.96	a	flavodoxin					Extracellular
260	GBAA3695	i	57765.3	5.58	d	S-layer protein, putative		+			Cellwall	S-layer homology domain profile
261	GBAA4311	i	34014.4	9.61	p	integrase/recombinase XerD					Extracellular
262	GBAA4783	i	30110	5.02	b	conserved hypothetical protein		+	1		Extracellular
263	GBAA4787	i/ii	99610.7	5.56	b	conserved hypothetical protein	+	+	2	SpI
264	GBAA4838	i	46972.8	5.07	a	isocitrate dehydrogenase, NADP-dependent							8
265	GBAA4890	i	17936.4	5.04	n	thiol peroxidase					Extracellular		7
266	GBAA5330	i	35893.9	6.26	m	iron compound ABC transporter, iron compound-binding protein	+	+		SpII	Extracellular	membrane lipoprotein lipid attachment site profile
267	GBAA5366	i/ii	26438.1	5	a	triosephosphate isomerase					Extracellular
268	GBAA5424	i	7305.08	4.57	i	cold shock protein CspC		+
269	GBAA5427	i	47708.7	6.99	e	endopeptidase lytE, putative	+	+		SpI	Extracellular		6, 7
270	GBAA5576	i	33957.1	5.53	a	fructose-1,6-bisphosphatase, class II					Extracellular
271	GBAA0117	i	16172	10.52	c	ribosomal protein L16					Extracellular
272	GBAA1191	i	61583.1	6.56	m	oligopeptide ABC transporter, oligopeptide-binding protein	+	+		SpII		membrane lipoprotein lipid attachment site profile	6, 7, 8
273	GBAA1371	i	79820.5	5.22	f	ribonucleoside-diphosphate reductase					Extracellular
274	GBAA5294	i	21333.7	5.22	g	conserved hypothetical protein TIGR00730					Extracellular
275	GBAA5619	ii	31143.5	5.05	o	Spermidine synthase					Extracellular
1) Spot numbers refer to Fig. 2 and 3
2) Type of mass spectrometry, i: LC MS/MS; ii: MALDI-TOF
3) TIGR assigned role categories. Letters reffer to Fig.6
4) Presence of signal peptide predicted by SignalP 3.0
5) non-classical i.e. not signal peptide triggered protein secretion by SecretomeP 2.0
6) Number of predicted transmembrane helices in proteins using TMHMM Server v. 2.0
7) Prediction of lipoproteins and signal peptides using LipoP 1.0
8) Previously detected secretome proteins. Numbers refer to the references in the manuscript.
